# Supplementary material for: Social-Ecological Correlates of Children’s Independent Mobility: A Systematic Review
Source: Int J Environ Res Public Health. 2022 Jan 30;19(3):1604. doi: 10.3390/ijerph19031604 (PMC8835222; doi:10.3390/ijerph19031604)
Supplement: Supplementary file 1 [file ijerph-19-01604-s001.zip]

Archive with 1 entries (1 files):
- ijerph-1484658-supplementary.pdf
